# Supplementary material for: Phenotypic diversification by enhanced genome restructuring after induction of multiple DNA double-strand breaks
Source: Nat Commun. 2018 May 18;9:1995. doi: 10.1038/s41467-018-04256-y (PMC5959919; doi:10.1038/s41467-018-04256-y)
Supplement: Supplementary file 4 — Supplementary Data 1 [file 41467_2018_4256_MOESM4_ESM.xlsx]

## Sheet: wt(2n)
	strain	Chromosome	Region	Type	Reference	Allele	Reference allele	Length	Zygosity
	wt(2n)_1	Chr2	16264104	SNV	G	A	No	1	Heterozygous
	wt(2n)_1	Chr5	12036095	SNV	C	T	No	1	Homozygous
	wt(2n)_1	Chr3	2101221..2101224	Deletion	ATAT	-	No	4	Heterozygous
	wt(2n)_1	Chr2	6716533^6716534	Insertion	-	AT	No	2	Heterozygous
	wt(2n)_1	Chr2	8425098^8425099	Insertion	-	ATATAT	No	4	Homozygous
	wt(2n)_1	Chr4	2064328^2064329	Insertion	-	CT	No	2	Heterozygous
	wt(2n)_2	Chr2	2108424	SNV	T	A	No	1	Heterozygous
	wt(2n)_2	Chr2	5811058	SNV	T	T	Yes	1	Heterozygous
	wt(2n)_2	Chr2	6663948	SNV	G	A	No	1	Heterozygous
	wt(2n)_2	Chr3	2085991	SNV	G	A	No	1	Homozygous
	wt(2n)_2	Chr3	14823459	SNV	T	A	No	1	Homozygous
	wt(2n)_2	Chr4	3181812	SNV	C	C	Yes	1	Heterozygous
	wt(2n)_2	Chr5	11887882	SNV	G	G	Yes	1	Heterozygous
	wt(2n)_2	Chr5	21876553	SNV	C	T	No	1	Heterozygous
	wt(2n)_2	Chr1	427428..427439	Deletion	ATATATATATAT	-	No	12	Homozygous
	wt(2n)_2	Chr1	9837904..9837907	Deletion	ATAT	-	No	4	Heterozygous
	wt(2n)_2	Chr1	16739636..16739641	Deletion	GATGAT	-	No	6	Homozygous
	wt(2n)_2	Chr1	25685687..25685690	Deletion	ATAT	-	No	4	Homozygous
	wt(2n)_2	Chr5	25909396..25909399	Deletion	ATAT	-	No	4	Heterozygous
	wt(2n)_2	Chr5	941972^941973	Insertion	-	ATATAT	No	6	Heterozygous
	wt(2n)_3	Chr2	5477788..5477799	Deletion	GAGACGAACGCT	-	No	12	Homozygous
	wt(2n)_3	Chr3	1815805..1815810	Deletion	ATATAT	-	No	6	Homozygous
	wt(2n)_3	Chr1	9831877..9831882	Deletion	AGAGAG	-	No	6	Heterozygous
	wt(2n)_3	Chr1	5194209..5194214	Deletion	TTCTTC	-	No	6	Heterozygous
	wt(2n)_3	Chr5	22660821..22660834	Deletion	ATATATATATATAT	-	No	14	Heterozygous
	wt(2n)_3	Chr1	20514531	SNV	A	G	No	1	Homozygous
	wt(2n)_3	Chr1	25019311	SNV	C	T	No	1	Homozygous
	wt(2n)_3	Chr3	11986678	SNV	G	A	No	1	Heterozygous
	wt(2n)_3	Chr4	1733348	SNV	T	T	Yes	1	Heterozygous
	wt(2n)_3	Chr4	4376833	SNV	G	A	No	1	Homozygous
	wt(2n)_3	Chr4	5611510	SNV	A	T	No	1	Homozygous
	wt(2n)_3	Chr4	12124898	SNV	A	C	No	1	Homozygous
	wt(2n)_3	Chr5	13604672	SNV	C	T	No	1	Homozygous
	wt(2n)_3	Chr2	2736589^2736590	Insertion	-	T	No	1	Homozygous
	wt(2n)_3	Chr2	14985334^14985335	Insertion	-	T	No	1	Homozygous

## Sheet: TQ2
		strain	Chromosome	Region	Type	Reference	Allele	Reference allele	Length	Zygosity
		TQ2_k	Chr1	2759519	SNV	G	A	No	1	Heterozygous
		TQ2_k	Chr1	6759615	SNV	G	A	No	1	Homozygous
		TQ2_k	Chr1	20032040	SNV	A	G	No	1	Homozygous
		TQ2_k	Chr2	2531698	SNV	C	T	No	1	Homozygous
		TQ2_k	Chr2	4685064	SNV	C	A	No	1	Heterozygous
		TQ2_k	Chr3	851279	SNV	G	A	No	1	Homozygous
		TQ2_k	Chr3	13089463	SNV	T	A	No	1	Heterozygous
		TQ2_k	Chr3	13873903	SNV	C	T	No	1	Homozygous
		TQ2_k	Chr4	10299623	SNV	T	C	No	1	Heterozygous
		TQ2_k	Chr4	14102829	SNV	T	A	No	1	Homozygous
		TQ2_k	Chr1	1938608..1938621	Deletion	TATATATATATATG	-	No	14	Heterozygous
		TQ2_k	Chr1	3523143..3523148	Deletion	ATATAT	-	No	6	Homozygous
		TQ2_k	Chr1	8797268	Deletion	G	-	No	1	Homozygous
		TQ2_k	Chr1	9259104..9259107	Deletion	ATAT	-	No	4	Heterozygous
		TQ2_k	Chr1	12882282..12882287	Deletion	ATATAT	-	No	6	Homozygous
		TQ2_k	Chr1	27075830..27075833	Deletion	TATA	-	No	4	Heterozygous
		TQ2_k	Chr2	5407112..5407115	Deletion	ATAT	-	No	4	Homozygous
		TQ2_k	Chr2	15485118..15485121	Deletion	TATA	-	No	4	Homozygous
		TQ2_k	Chr2	15829130..15829139	Deletion	TATATATATA	-	No	10	Heterozygous
		TQ2_k	Chr2	16302465..16302531	Deletion	TATATATATATAAGTTATACTCACTCTATTCCTTTTTGTTGTATATATATATATATATATATATATA	-	No	67	Homozygous
		TQ2_k	Chr2	17909844..17909849	Deletion	ATATAT	-	No	6	Heterozygous
		TQ2_k	Chr3	9187628..9187629	Deletion	AT	-	No	2	Heterozygous
		TQ2_k	Chr3	14194065..14194084	Deletion	GTCGACCAGGGGTTGAAATC	-	No	20	Homozygous
		TQ2_k	Chr3	14517845..14517882	Deletion	ATAACCATAAATTAACCCTTAATTAGCACCACTTTGCC	-	No	38	Heterozygous
		TQ2_k	Chr3	20475818..20475823	Deletion	ATATAT	-	No	6	Homozygous
		TQ2_k	Chr4	1357341..1357359	Deletion	ATTCTCTTTGGGAGGGAAT	-	No	19	Homozygous
		TQ2_k	Chr4	2723521..2723545	Deletion	TGTTGATTTATCAGCAGATTGATTA	-	No	25	Homozygous
		TQ2_k	Chr4	8694501..8694506	Deletion	AAAAAA	-	No	6	Homozygous
		TQ2_k	Chr4	9849726..9849753	Deletion	ATATATATATATATATATATATATATAT	-	No	28	Heterozygous
		TQ2_k	Chr4	16199332..16199337	Deletion	TATATA	-	No	6	Heterozygous
		TQ2_k	Chr4	17689260..17689263	Deletion	ATAT	-	No	4	Homozygous
		TQ2_k	Chr1	974574..974676	Deletion	ATTTAAAATTATTTTTTTGATATTAAACGTATCCATGAAATATATATATATATATATATGGATACGTTTAATATCAAAAAAATAATTTTAAATTTATCAAGAT	-	No	103	Heterozygous
		TQ2_k	Chr1	24605416..24605562	Deletion	AGTCACTTTTCACTGTTTGATTTGTACACTTAGATCTGTACAACATTTTTAGTGTACAAATGTATATAAAAATACACAACGTACACTTACATCTGTACAATAAAAGTGTTGTACAGATCTAGGTGTACAAATCAAACAGTGAAAAGT	-	No	147	Heterozygous
		TQ2_k	Chr2	46874..46976	Deletion	TACACATTCCCTTAGAATGCTGAGTACCTCCCCTTTCCCATATGCATGATGCAATGCAAATGCAGTTATTGAAATAATGAATAGAGAGTTGTGAGAACGTACC	-	No	103	Heterozygous
		TQ2_k	Chr1	1339415^1339416	Insertion	-	ATAT	No	4	Homozygous
		TQ2_k	Chr1	15100387^15100388	Insertion	-	CCTAAACCCTTAAA	No	14	Heterozygous
		TQ2_k	Chr1	15200728^15200729	Insertion	-	CTAAACC	No	7	Homozygous
		TQ2_k	Chr2	150977^150978	Insertion	-	AT	No	2	Homozygous
		TQ2_k	Chr2	15296191^15296192	Insertion	-	ATAT	No	4	Homozygous
		TQ2_k	Chr3	21492182^21492183	Insertion	-	CTCT	No	4	Homozygous
		TQ2_k	Chr5	8168022^8168023	Insertion	-	ATAT	No	4	Homozygous
		TQ2_m	Chr1	6759615	SNV	G	A	No	1	Homozygous
		TQ2_m	Chr1	20032040	SNV	A	G	No	1	Homozygous
		TQ2_m	Chr2	2531698	SNV	C	T	No	1	Homozygous
		TQ2_m	Chr3	851279	SNV	G	A	No	1	Homozygous
		TQ2_m	Chr3	13873903	SNV	C	T	No	1	Heterozygous
		TQ2_m	Chr4	47279	SNV	A	T	No	1	Heterozygous
		TQ2_m	Chr4	14102829	SNV	T	A	No	1	Homozygous
		TQ2_m	Chr4	18490775	SNV	T	G	No	1	Heterozygous
		TQ2_m	Chr5	18239166	SNV	C	T	No	1	Homozygous
		TQ2_m	Chr1	8797268	Deletion	G	-	No	1	Homozygous
		TQ2_m	Chr1	10174054..10174057	Deletion	TATA	-	No	4	Heterozygous
		TQ2_m	Chr1	17008504..17008507	Deletion	TATA	-	No	4	Heterozygous
		TQ2_m	Chr1	17977916..17977917	Deletion	AT	-	No	2	Homozygous
		TQ2_m	Chr1	26906107..26906112	Deletion	TATATA	-	No	6	Homozygous
		TQ2_m	Chr1	26963101..26963104	Deletion	TATA	-	No	4	Heterozygous
		TQ2_m	Chr2	887362..887367	Deletion	ATATAT	-	No	6	Heterozygous
		TQ2_m	Chr2	15829130..15829139	Deletion	TATATATATA	-	No	10	Homozygous
		TQ2_m	Chr3	2208693..2208696	Deletion	ATAT	-	No	4	Heterozygous
		TQ2_m	Chr3	10763777..10763780	Deletion	TATA	-	No	4	Homozygous
		TQ2_m	Chr3	14517845..14517882	Deletion	ATAACCATAAATTAACCCTTAATTAGCACCACTTTGCC	-	No	38	Heterozygous
		TQ2_m	Chr3	18065456..18065459	Deletion	ATAT	-	No	4	Heterozygous
		TQ2_m	Chr3	23168484..23168487	Deletion	CTCT	-	No	4	Heterozygous
		TQ2_m	Chr4	47281..47335	Deletion	AACCGAAAGTTGCAATGAAGAGACACAACCGAGGAAAAATAACCATCAATATTTT	-	No	55	Heterozygous
		TQ2_m	Chr4	2723521..2723545	Deletion	TGTTGATTTATCAGCAGATTGATTA	-	No	25	Homozygous
		TQ2_m	Chr4	5516312..5516315	Deletion	TATA	-	No	4	Homozygous
		TQ2_m	Chr4	7800358..7800361	Deletion	TATA	-	No	4	Heterozygous
		TQ2_m	Chr4	17611325..17611328	Deletion	AGAG	-	No	4	Heterozygous
		TQ2_m	Chr5	206867..206868	Deletion	TC	-	No	2	Heterozygous
		TQ2_m	Chr5	2725113..2725137	Deletion	AATATATATATATATATATATATAT	-	No	25	Heterozygous
		TQ2_m	Chr5	3564537..3564540	Deletion	AAAA	-	No	4	Homozygous
		TQ2_m	Chr5	10704635..10704638	Deletion	TATA	-	No	4	Heterozygous
		TQ2_m	Chr5	12394470..12394475	Deletion	ATATAT	-	No	6	Heterozygous
		TQ2_m	Chr5	17276349..17276350	Deletion	TA	-	No	2	Homozygous
		TQ2_m	Chr1	974586..974688	Deletion	TTTTTTGATATTAAACGTATCCATGAAATATATATATATATATATATGGATACGTTTAATATCAAAAAAATAATTTTAAATTTATCAAGATATTTAAAATTAT	-	No	103	Heterozygous
		TQ2_m	Chr1	17368728..17368861	Deletion	GTACTTTAGTGATTCTTGATTAAGAGAGTAGAGAGGCTAATGAATTGTGGATAAAAAGTAGAACGTACTTTGGCTTATTTATAAAAAAAGAGAATCACTAAAGTACAAAGTCGTCACAAACACATGACGACTTT	-	No	134	Heterozygous
		TQ2_m	Chr1	24605416..24605562	Deletion	AGTCACTTTTCACTGTTTGATTTGTACACTTAGATCTGTACAACATTTTTAGTGTACAAATGTATATAAAAATACACAACGTACACTTACATCTGTACAATAAAAGTGTTGTACAGATCTAGGTGTACAAATCAAACAGTGAAAAGT	-	No	147	Heterozygous
		TQ2_m	Chr2	46872..46974	Deletion	CCTACACATTCCCTTAGAATGCTGAGTACCTCCCCTTTCCCATATGCATGATGCAATGCAAATGCAGTTATTGAAATAATGAATAGAGAGTTGTGAGAACGTA	-	No	103	Heterozygous
		TQ2_m	Chr2	4098280..4098470	Deletion	TTTTAAAAGGGTTTTAAAAGATTTACAAGGGATTTTAAAAGATTTACAAGGGATTTTAGATGGTTTTAAAACAATTTACAAGAGTTTTTAAAGGGTCTTCTTGTAAATTCTTTAAAACCCTTTTAAACCCTTTAAACCCTTTAAAACCCTTTTAAAACCCTTTTAAACCCTTTAAAAATCTCTTGTAAATC	-	No	191	Heterozygous
		TQ2_m	Chr2	15829151..15829152	Deletion	AT	-	No	2	Homozygous
		TQ2_m	Chr2	17909140..17909143	Deletion	TCTC	-	No	4	Heterozygous
		TQ2_m	Chr3	16153429..16153432	Deletion	TATA	-	No	4	Heterozygous
		TQ2_m	Chr3	17475959..17476061	Deletion	CACCTAACCATTTGTTTTACCGTATATAAAAAATTTCGAACTTCATGATAAAAACCGGCATGCAAAGACAGTTAAAAAAATTTTATATACGGTAAAACAAATG	-	No	103	Heterozygous
		TQ2_m	Chr4	4959178..4959315	Deletion	GATTGAGTATTGATTGATAGATCCCTTCTGGATTAGTTGTTCTTAATGCCTATTGATTTCTGATCAACTGGAATTTGAACCCAGACATTTCCGCGCCCAAAAGGTGTTCGATGAAATGTCTGAACCACTAATTCCAGA	-	No	138	Heterozygous
		TQ2_m	Chr1	15200728^15200729	Insertion	-	CTAAACC	No	7	Heterozygous
		TQ2_m	Chr1	15795124^15795125	Insertion	-	ATAATA	No	6	Heterozygous
		TQ2_m	Chr3	13749998^13749999	Insertion	-	TAGAAAAAAAAACAA	No	15	Heterozygous
		TQ2_m	Chr3	22990601^22990602	Insertion	-	AT	No	2	Homozygous
		TQ2_m	Chr4	14365254^14365255	Insertion	-	AT	No	2	Heterozygous
		TQ2_m	Chr4	1256911^1256912	Insertion	-	AGA	No	3	Heterozygous
		TQ2_o	Chr1	14984188	SNV	G	C	No	1	Homozygous
		TQ2_o	Chr1	18805498	SNV	T	A	No	1	Homozygous
		TQ2_o	Chr1	20032040	SNV	A	G	No	1	Homozygous
		TQ2_o	Chr1	25917956	SNV	C	A	No	1	Heterozygous
		TQ2_o	Chr2	2531698	SNV	C	T	No	1	Homozygous
		TQ2_o	Chr3	12843740	SNV	G	A	No	1	Heterozygous
		TQ2_o	Chr3	13089463	SNV	T	A	No	1	Heterozygous
		TQ2_o	Chr3	14204493	SNV	C	A	No	1	Heterozygous
		TQ2_o	Chr3	19934949	SNV	C	T	No	1	Heterozygous
		TQ2_o	Chr4	4061383	SNV	G	A	No	1	Heterozygous
		TQ2_o	Chr4	4061387	SNV	A	G	No	1	Heterozygous
		TQ2_o	Chr4	4061395	SNV	C	A	No	1	Heterozygous
		TQ2_o	Chr4	5071429	SNV	G	T	No	1	Homozygous
		TQ2_o	Chr4	14102829	SNV	T	A	No	1	Homozygous
		TQ2_o	Chr5	10113044	SNV	C	A	No	1	Heterozygous
		TQ2_o	Chr1	4413197..4413200	Deletion	ATAT	-	No	4	Homozygous
		TQ2_o	Chr1	9621428..9621431	Deletion	GAGA	-	No	4	Heterozygous
		TQ2_o	Chr1	14009337..14009340	Deletion	ATAT	-	No	4	Heterozygous
		TQ2_o	Chr1	15006244	Deletion	A	-	No	1	Homozygous
		TQ2_o	Chr1	15523007..15523012	Deletion	TATATA	-	No	6	Homozygous
		TQ2_o	Chr1	20499418..20499423	Deletion	ATATAT	-	No	6	Homozygous
		TQ2_o	Chr1	26906110..26906113	Deletion	ATAT	-	No	4	Homozygous
		TQ2_o	Chr2	8542119..8542124	Deletion	ATATAT	-	No	6	Homozygous
		TQ2_o	Chr2	10271807..10271812	Deletion	ATATAT	-	No	6	Homozygous
		TQ2_o	Chr3	5821775..5821778	Deletion	ATAT	-	No	4	Heterozygous
		TQ2_o	Chr3	5932687..5932692	Deletion	ATATAT	-	No	6	Homozygous
		TQ2_o	Chr3	6774768..6774771	Deletion	TATA	-	No	4	Heterozygous
		TQ2_o	Chr3	14194065..14194084	Deletion	GTCGACCAGGGGTTGAAATC	-	No	20	Homozygous
		TQ2_o	Chr3	14517845..14517882	Deletion	ATAACCATAAATTAACCCTTAATTAGCACCACTTTGCC	-	No	38	Heterozygous
		TQ2_o	Chr3	18395159..18395166	Deletion	ATATATAT	-	No	8	Heterozygous
		TQ2_o	Chr4	867168..867179	Deletion	GCTCCACCACTA	-	No	12	Homozygous
		TQ2_o	Chr4	2723521..2723545	Deletion	TGTTGATTTATCAGCAGATTGATTA	-	No	25	Homozygous
		TQ2_o	Chr5	2284913..2284918	Deletion	TCTTCT	-	No	6	Heterozygous
		TQ2_o	Chr5	10704654..10704659	Deletion	ATATAT	-	No	6	Heterozygous
		TQ2_o	Chr1	974586..974688	Deletion	TTTTTTGATATTAAACGTATCCATGAAATATATATATATATATATATGGATACGTTTAATATCAAAAAAATAATTTTAAATTTATCAAGATATTTAAAATTAT	-	No	103	Heterozygous
		TQ2_o	Chr2	46874..46976	Deletion	TACACATTCCCTTAGAATGCTGAGTACCTCCCCTTTCCCATATGCATGATGCAATGCAAATGCAGTTATTGAAATAATGAATAGAGAGTTGTGAGAACGTACC	-	No	103	Heterozygous
		TQ2_o	Chr2	3784411..3784521	Deletion	ACGAAATATTGACATCACATACGGACATACACGAACAAACATAACTCATGTTGCCAACAACAAATATTGTTCGTGTATGTCCCTATGTGATGTCAATACTTCGTGTAGCTA	-	No	111	Heterozygous
		TQ2_o	Chr3	12879594..12879718	Deletion	TATAATTATATTTTAGCTGTTACAGAATCATTTATTTATTATATTATTTACAACCCGCCATCATTCACTAAATACCTATAAGTGATTATGTAATAAATAAATTATTATGTAACAGCTAAAATATA	-	No	125	Heterozygous
		TQ2_o	Chr4	3546098..3546235	Deletion	AATCTCTGGAATTAGTGGTTCAGACATTTCATCGAACACCTTTTGGGCGCGGAAATGTCTTGGCTCAAATTCCAGTTGATCAGAAAGCAATAGGCATTAAGAACAACTAATCCAGAAGGGATCTATCAACCAATACTC	-	No	138	Heterozygous
		TQ2_o	Chr4	4559762..4559899	Deletion	GAGTATTGGTTGATAGATCCCTTCTGGATTAGTTGTTCTTAATGCCTATTGCTTTCTGATTAACTGGAATTTGAGCCCAGACATTTCCGCGCCCAAAAGGTGTTCGATGAAATGTCTGAACCACTAATTCCAGAGATT	-	No	138	Heterozygous
		TQ2_o	Chr5	14014699..14014887	Deletion	CACTCTCCGCCACGTGGCGTCCAGTTGGCGCTGCAGCGCATCAACCCTAACCTCTCTTATGTGGCCCCTCTAGCCCACATGTAGGTTATTGGTGCGCTTCGCGTTCCTCGAACCCAAGACCTCACCTTTTAACAACTTTCCCACATGACAAGATGTCACCAATTAACGCGCTGCAGCGCTAACTAGACG	-	No	189	Heterozygous
		TQ2_o	Chr1	12634819^12634820	Insertion	-	TA	No	2	Homozygous
		TQ2_o	Chr1	24773190^24773191	Insertion	-	ATG	No	3	Homozygous
		TQ2_o	Chr2	19114451^19114452	Insertion	-	AAAATCTTGTAG	No	12	Heterozygous
		TQ2_o	Chr3	12488260^12488261	Insertion	-	TATA	No	4	Heterozygous
		TQ2_o	Chr3	22990601^22990602	Insertion	-	ATAT	No	4	Homozygous
		TQ2_o	Chr4	6416529^6416530	Insertion	-	TATA	No	4	Homozygous
		TQ2_o	Chr5	2897623^2897624	Insertion	-	TATATA	No	6	Homozygous
		TQ2_o	Chr5	19122908^19122909	Insertion	-	AT	No	2	Homozygous
		TQ2_a	Chr1	11089198	SNV	G	A	No	1	Heterozygous
		TQ2_a	Chr1	20032040	SNV	A	G	No	1	Homozygous
		TQ2_a	Chr1	23475770	SNV	A	G	No	1	Heterozygous
		TQ2_a	Chr2	2531698	SNV	C	T	No	1	Homozygous
		TQ2_a	Chr2	15921640	SNV	C	T	No	1	Homozygous
		TQ2_a	Chr3	12701665	SNV	A	C	No	1	Heterozygous
		TQ2_a	Chr3	13089463	SNV	T	A	No	1	Homozygous
		TQ2_a	Chr3	14212937	SNV	A	G	No	1	Heterozygous
		TQ2_a	Chr3	14851548	SNV	G	A	No	1	Heterozygous
		TQ2_a	Chr3	15264033	SNV	C	T	No	1	Heterozygous
		TQ2_a	Chr3	21990300	SNV	T	A	No	1	Heterozygous
		TQ2_a	Chr4	6787436	SNV	C	T	No	1	Heterozygous
		TQ2_a	Chr4	12874267	SNV	T	G	No	1	Homozygous
		TQ2_a	Chr4	14102829	SNV	T	A	No	1	Homozygous
		TQ2_a	Chr4	17366541	SNV	C	T	No	1	Heterozygous
		TQ2_a	Chr5	10049054	SNV	G	A	No	1	Homozygous
		TQ2_a	Chr5	10113044	SNV	C	A	No	1	Homozygous
		TQ2_a	Chr1	645314..645315	Deletion	TA	-	No	2	Heterozygous
		TQ2_a	Chr1	1139306..1139307	Deletion	AT	-	No	2	Heterozygous
		TQ2_a	Chr1	11879267..11879272	Deletion	ATATAT	-	No	6	Heterozygous
		TQ2_a	Chr1	12480184..12480185	Deletion	AT	-	No	2	Heterozygous
		TQ2_a	Chr1	16739697..16739705	Deletion	GTGATGATG	-	No	9	Heterozygous
		TQ2_a	Chr1	23373006..23373011	Deletion	ATATAT	-	No	6	Heterozygous
		TQ2_a	Chr1	26055634..26055635	Deletion	AT	-	No	2	Heterozygous
		TQ2_a	Chr1	27051637..27051638	Deletion	AT	-	No	2	Heterozygous
		TQ2_a	Chr2	887364..887367	Deletion	ATAT	-	No	4	Homozygous
		TQ2_a	Chr2	14991101	Deletion	T	-	No	1	Homozygous
		TQ2_a	Chr2	15378047..15378052	Deletion	ATATAT	-	No	6	Homozygous
		TQ2_a	Chr3	12130475..12130478	Deletion	ATAT	-	No	4	Heterozygous
		TQ2_a	Chr3	14517845..14517882	Deletion	ATAACCATAAATTAACCCTTAATTAGCACCACTTTGCC	-	No	38	Heterozygous
		TQ2_a	Chr4	867168..867179	Deletion	GCTCCACCACTA	-	No	12	Heterozygous
		TQ2_a	Chr4	2723521..2723545	Deletion	TGTTGATTTATCAGCAGATTGATTA	-	No	25	Homozygous
		TQ2_a	Chr5	21378371..21378374	Deletion	TATA	-	No	4	Heterozygous
		TQ2_a	Chr1	974583..974685	Deletion	TATTTTTTTGATATTAAACGTATCCATGAAATATATATATATATATATATGGATACGTTTAATATCAAAAAAATAATTTTAAATTTATCAAGATATTTAAAAT	-	No	103	Heterozygous
		TQ2_a	Chr1	16613414..16613498	Deletion	GTTAAATGAGTTATGGGTTGACCCAACTCATTTTGTTAAATGGGTTGGGTCAACCCATAACTCATTTAATTTGATGGGTTGAGTT	-	No	85	Heterozygous
		TQ2_a	Chr3	12879585..12879709	Deletion	TAAAATATATATAATTATATTTTAGCTGTTACAGAATCATTTATTTATTATATTATTTACAACCCGCCATCATTCACTAAATACCTATAAGTGATTATGTAATAAATAAATTATTATGTAACAGC	-	No	125	Heterozygous
		TQ2_a	Chr3	13188481..13188519	Deletion	TATGAGTCTAGTCTAGTGAATTGGGTTTTTCTTAAACTC	-	No	39	Heterozygous
		TQ2_a	Chr4	9687958..9687977	Deletion	TATATATATATATATATATA	-	No	20	Heterozygous
		TQ2_a	Chr1	10186552^10186553	Insertion	-	A	No	1	Homozygous
		TQ2_a	Chr1	12634819^12634820	Insertion	-	TATA	No	4	Homozygous
		TQ2_a	Chr1	15138511^15138512	Insertion	-	CCCTAAA	No	7	Heterozygous
		TQ2_a	Chr2	5589086^5589087	Insertion	-	AGAGAGGGGAAAGAGAGGAGAGAGAGAGGGGGAGAGAGAGGAG	No	43	Homozygous
		TQ2_a	Chr3	14204190^14204191	Insertion	-	GGAATCGTCGAGAAAAGTTTACCGGGTC	No	28	Heterozygous
		TQ2_a	Chr4	1256911^1256912	Insertion	-	AGA	No	3	Homozygous
		TQ2_a	Chr5	5674249^5674250	Insertion	-	C	No	1	Homozygous
		TQ2_a	Chr5	19696631^19696632	Insertion	-	G	No	1	Heterozygous
		TQ2_a	Chr3	11512431^11512432	Insertion	-	CCCACC	No	6	Heterozygous
		TQ2_p	Chr1	13430311	SNV	T	A	No	1	Homozygous
		TQ2_p	Chr1	20032040	SNV	A	G	No	1	Homozygous
		TQ2_p	Chr2	2531698	SNV	C	T	No	1	Homozygous
		TQ2_p	Chr2	15921640	SNV	C	T	No	1	Heterozygous
		TQ2_p	Chr3	12701665	SNV	A	C	No	1	Homozygous
		TQ2_p	Chr3	13089463	SNV	T	A	No	1	Homozygous
		TQ2_p	Chr3	14173922	SNV	G	C	No	1	Homozygous
		TQ2_p	Chr4	6787436	SNV	C	T	No	1	Heterozygous
		TQ2_p	Chr4	14102829	SNV	T	A	No	1	Homozygous
		TQ2_p	Chr4	17366541	SNV	C	T	No	1	Heterozygous
		TQ2_p	Chr4	18490775	SNV	T	G	No	1	Heterozygous
		TQ2_p	Chr5	10049054	SNV	G	A	No	1	Homozygous
		TQ2_p	Chr5	10113044	SNV	C	A	No	1	Homozygous
		TQ2_p	Chr1	7073116	SNV	T	A	No	1	Homozygous
		TQ2_p	Chr1	19624552..19624553	Deletion	AT	-	No	2	Heterozygous
		TQ2_p	Chr1	20554290	Deletion	A	-	No	1	Homozygous
		TQ2_p	Chr2	4831357..4831358	Deletion	TT	-	No	2	Homozygous
		TQ2_p	Chr3	4498043..4498044	Deletion	AT	-	No	2	Heterozygous
		TQ2_p	Chr3	14517845..14517882	Deletion	ATAACCATAAATTAACCCTTAATTAGCACCACTTTGCC	-	No	38	Heterozygous
		TQ2_p	Chr3	15001315..15001318	Deletion	TATA	-	No	4	Homozygous
		TQ2_p	Chr3	15804105..15804106	Deletion	TA	-	No	2	Homozygous
		TQ2_p	Chr4	2723521..2723545	Deletion	TGTTGATTTATCAGCAGATTGATTA	-	No	25	Homozygous
		TQ2_p	Chr4	6142379..6142384	Deletion	TATATA	-	No	6	Heterozygous
		TQ2_p	Chr4	15632677..15632680	Deletion	TATA	-	No	4	Homozygous
		TQ2_p	Chr5	7047355..7047358	Deletion	GAGA	-	No	4	Heterozygous
		TQ2_p	Chr5	14055041..14055046	Deletion	ATATAT	-	No	6	Heterozygous
		TQ2_p	Chr1	974574..974676	Deletion	ATTTAAAATTATTTTTTTGATATTAAACGTATCCATGAAATATATATATATATATATATGGATACGTTTAATATCAAAAAAATAATTTTAAATTTATCAAGAT	-	No	103	Heterozygous
		TQ2_p	Chr2	46874..46976	Deletion	TACACATTCCCTTAGAATGCTGAGTACCTCCCCTTTCCCATATGCATGATGCAATGCAAATGCAGTTATTGAAATAATGAATAGAGAGTTGTGAGAACGTACC	-	No	103	Heterozygous
		TQ2_p	Chr2	3740805..3740957	Deletion	AATTTGACCTATATCAAATTTGGCACCGTTGCCGGGGATCGACCCGGGTCACCCGCGTGACAGGCGGGAATACTTACCACTTAGTACAACGACCCAATATAGTGGTAAGTATTCTCGCATGTCACTCGGGTTCGATCCCCGGCAACGGCGCCA	-	No	153	Heterozygous
		TQ2_p	Chr2	3784411..3784521	Deletion	ACGAAATATTGACATCACATACGGACATACACGAACAAACATAACTCATGTTGCCAACAACAAATATTGTTCGTGTATGTCCCTATGTGATGTCAATACTTCGTGTAGCTA	-	No	111	Heterozygous
		TQ2_p	Chr2	6662221..6662238	Deletion	AATTGTAAACCATACAAA	-	No	18	Heterozygous
		TQ2_p	Chr3	13188481..13188519	Deletion	TATGAGTCTAGTCTAGTGAATTGGGTTTTTCTTAAACTC	-	No	39	Heterozygous
		TQ2_p	Chr4	4559762..4559899	Deletion	GAGTATTGGTTGATAGATCCCTTCTGGATTAGTTGTTCTTAATGCCTATTGCTTTCTGATTAACTGGAATTTGAGCCCAGACATTTCCGCGCCCAAAAGGTGTTCGATGAAATGTCTGAACCACTAATTCCAGAGATT	-	No	138	Heterozygous
		TQ2_p	Chr5	14014699..14014887	Deletion	CACTCTCCGCCACGTGGCGTCCAGTTGGCGCTGCAGCGCATCAACCCTAACCTCTCTTATGTGGCCCCTCTAGCCCACATGTAGGTTATTGGTGCGCTTCGCGTTCCTCGAACCCAAGACCTCACCTTTTAACAACTTTCCCACATGACAAGATGTCACCAATTAACGCGCTGCAGCGCTAACTAGACG	-	No	189	Heterozygous
		TQ2_p	Chr1	1339415^1339416	Insertion	-	ATAT	No	4	Homozygous
		TQ2_p	Chr1	6061610^6061611	Insertion	-	ATAT	No	4	Homozygous
		TQ2_p	Chr1	6653704^6653705	Insertion	-	ATAT	No	4	Heterozygous
		TQ2_p	Chr1	10186552^10186553	Insertion	-	A	No	1	Homozygous
		TQ2_p	Chr1	11666521^11666522	Insertion	-	TATATA	No	6	Homozygous
		TQ2_p	Chr1	28914601^28914602	Insertion	-	TATA	No	4	Heterozygous
		TQ2_p	Chr3	22477215^22477216	Insertion	-	ATAT	No	4	Heterozygous
		TQ2_p	Chr5	5674249^5674250	Insertion	-	C	No	1	Heterozygous

## Sheet: TQ4
	strain	Chromosome	Region	Type	Reference	Allele	Reference allele	Length	Zygosity
	TQ4_d	Chr1	7688363^7688364	Insertion	-	TATA	No	4	Heterozygous
	TQ4_d	Chr1	15200728^15200729	Insertion	-	CTAAAC	No	6	Heterozygous
	TQ4_d	Chr2	19626000^19626001	Insertion	-	ATATAT	No	6	Homozygous
	TQ4_d	Chr5	13651^13652	Insertion	-	AT	No	2	Heterozygous
	TQ4_d	Chr5	1069038^1069039	Insertion	-	T	No	1	Heterozygous
	TQ4_d	Chr5	10859625^10859626	Insertion	-	AT	No	2	Homozygous
	TQ4_d	Chr1	8193021..8193024	Deletion	ATAT	-	No	4	Homozygous
	TQ4_d	Chr1	14031757..14031762	Deletion	ATATAT	-	No	6	Homozygous
	TQ4_d	Chr1	16513694..16513708	Deletion	GCCATACTCGGCCTG	-	No	15	Heterozygous
	TQ4_d	Chr1	17676249..17676254	Deletion	TCATCA	-	No	6	Homozygous
	TQ4_d	Chr1	20729606..20729611	Deletion	CTTCTT	-	No	6	Heterozygous
	TQ4_d	Chr1	23119825	Deletion	A	-	No	1	Homozygous
	TQ4_d	Chr1	29382361..29382362	Deletion	AT	-	No	2	Homozygous
	TQ4_d	Chr2	5343572..5343575	Deletion	ATAT	-	No	4	Homozygous
	TQ4_d	Chr2	5865922..5865935	Deletion	ATATATATATATAT	-	No	14	Homozygous
	TQ4_d	Chr2	12193443..12193446	Deletion	ATAT	-	No	4	Homozygous
	TQ4_d	Chr3	9878034..9878039	Deletion	ATATAT	-	No	6	Homozygous
	TQ4_d	Chr3	19998853	Deletion	A	-	No	1	Homozygous
	TQ4_d	Chr4	2877639..2877642	Deletion	TATA	-	No	4	Homozygous
	TQ4_d	Chr4	11208220..11208221	Deletion	AT	-	No	2	Homozygous
	TQ4_d	Chr5	2752698..2752701	Deletion	ATAT	-	No	4	Heterozygous
	TQ4_d	Chr5	5785682..5785687	Deletion	ATATAT	-	No	6	Homozygous
	TQ4_d	Chr1	974574..974676	Deletion	ATTTAAAATTATTTTTTTGATATTAAACGTATCCATGAAATATATATATATATATATATGGATACGTTTAATATCAAAAAAATAATTTTAAATTTATCAAGAT	-	No	103	Heterozygous
	TQ4_d	Chr1	7538715..7538717	Deletion	CTT	-	No	3	Heterozygous
	TQ4_d	Chr1	17368729..17368862	Deletion	TACTTTAGTGATTCTTGATTAAGAGAGTAGAGAGGCTAATGAATTGTGGATAAAAAGTAGAACGTACTTTGGCTTATTTATAAAAAAAGAGAATCACTAAAGTACAAAGTCGTCACAAACACATGACGACTTTA	-	No	134	Heterozygous
	TQ4_d	Chr1	24605408..24605554	Deletion	TGAAAAGTAGTCACTTTTCACTGTTTGATTTGTACACTTAGATCTGTACAACATTTTTAGTGTACAAATGTATATAAAAATACACAACGTACACTTACATCTGTACAATAAAAGTGTTGTACAGATCTAGGTGTACAAATCAAACAG	-	No	147	Heterozygous
	TQ4_d	Chr2	10852792..10852800	Deletion	CCAAAAAAA	-	No	9	Heterozygous
	TQ4_d	Chr1	1795119	SNV	C	T	No	1	Homozygous
	TQ4_d	Chr1	2026203	SNV	G	C	No	1	Homozygous
	TQ4_d	Chr1	6109887	SNV	C	T	No	1	Heterozygous
	TQ4_d	Chr1	6817388	SNV	C	T	No	1	Homozygous
	TQ4_d	Chr1	13416291	SNV	C	G	No	1	Homozygous
	TQ4_d	Chr1	14235134	SNV	C	T	No	1	Homozygous
	TQ4_d	Chr1	14962964	SNV	A	C	No	1	Heterozygous
	TQ4_d	Chr1	20032040	SNV	A	G	No	1	Homozygous
	TQ4_d	Chr2	2531698	SNV	C	T	No	1	Heterozygous
	TQ4_d	Chr2	2901309	SNV	G	C	No	1	Heterozygous
	TQ4_d	Chr2	3927878	SNV	T	A	No	1	Heterozygous
	TQ4_d	Chr2	4244842	SNV	C	G	No	1	Heterozygous
	TQ4_d	Chr2	5414892	SNV	C	T	No	1	Heterozygous
	TQ4_d	Chr2	12193475	SNV	G	A	No	1	Heterozygous
	TQ4_d	Chr3	11160459	SNV	C	T	No	1	Heterozygous
	TQ4_d	Chr3	15210733	SNV	C	T	No	1	Heterozygous
	TQ4_d	Chr3	22708912	SNV	T	C	No	1	Homozygous
	TQ4_d	Chr4	14102829	SNV	T	A	No	1	Homozygous
	TQ4_d	Chr4	18517344	SNV	T	A	No	1	Heterozygous
	TQ4_d	Chr5	3319578	SNV	T	C	No	1	Heterozygous
	TQ4_d	Chr5	5508242	SNV	G	A	No	1	Heterozygous
	TQ4_d	Chr5	11167067	SNV	G	A	No	1	Homozygous
	TQ4_d	Chr5	11887882	SNV	G	C	No	1	Heterozygous
	TQ4_d	Chr5	12120760	SNV	G	A	No	1	Heterozygous
	TQ4_d	Chr5	20886737	SNV	T	T	Yes	1	Heterozygous
	TQ4_e	Chr1	8493968^8493969	Insertion	-	ATAT	No	4	Homozygous
	TQ4_e	Chr1	15100387^15100388	Insertion	-	CCTAAACCCTTAAA	No	14	Homozygous
	TQ4_e	Chr1	15200728^15200729	Insertion	-	CTAAACC	No	7	Homozygous
	TQ4_e	Chr3	8414097^8414098	Insertion	-	ACACACACACACACACACACACACACACACACACACACACACACACACACA	No	51	Homozygous
	TQ4_e	Chr3	14225229^14225230	Insertion	-	A	No	2	Homozygous
	TQ4_e	Chr3	22580662^22580663	Insertion	-	C	No	1	Homozygous
	TQ4_e	Chr5	14594615^14594616	Insertion	-	AT	No	2	Heterozygous
	TQ4_e	Chr1	11112104..11112107	Deletion	ATAT	-	No	4	Heterozygous
	TQ4_e	Chr1	23119825	Deletion	A	-	No	1	Homozygous
	TQ4_e	Chr2	3354216..3354233	Deletion	GAACAGCCAACGGGGTAC	-	No	18	Heterozygous
	TQ4_e	Chr2	15568310..15568311	Deletion	AT	-	No	2	Heterozygous
	TQ4_e	Chr3	10878066..10878067	Deletion	AT	-	No	2	Heterozygous
	TQ4_e	Chr3	14194065..14194084	Deletion	GTCGACCAGGGGTTGAAATC	-	No	20	Homozygous
	TQ4_e	Chr3	14204740..14204745	Deletion	AAGAAA	-	No	6	Heterozygous
	TQ4_e	Chr4	867168..867179	Deletion	GCTCCACCACTA	-	No	12	Heterozygous
	TQ4_e	Chr1	15635044	SNV	A	A	Yes	1	Heterozygous
	TQ4_e	Chr2	328246	SNV	T	T	Yes	1	Heterozygous
	TQ4_e	Chr1	974574..974676	Deletion	ATTTAAAATTATTTTTTTGATATTAAACGTATCCATGAAATATATATATATATATATATGGATACGTTTAATATCAAAAAAATAATTTTAAATTTATCAAGAT	-	No	103	Heterozygous
	TQ4_e	Chr1	14693678..14693844	Deletion	TTGACCATAAAAACACTAACAAAACTGTTTATTACTTGTAAGCAAGTTTTTGTTAGTTTTAGCCTCTTTTGGGAGAAAATGGGTATAAGTGTTGTCAAAACACCCCTAATTAATCTCTAACTCATATAATCAGTCAAATGCATTGGATTGCGATACATATTGAGTTA	-	No	167	Heterozygous
	TQ4_e	Chr1	24605408..24605554	Deletion	TGAAAAGTAGTCACTTTTCACTGTTTGATTTGTACACTTAGATCTGTACAACATTTTTAGTGTACAAATGTATATAAAAATACACAACGTACACTTACATCTGTACAATAAAAGTGTTGTACAGATCTAGGTGTACAAATCAAACAG	-	No	147	Heterozygous
	TQ4_e	Chr2	46874..46976	Deletion	TACACATTCCCTTAGAATGCTGAGTACCTCCCCTTTCCCATATGCATGATGCAATGCAAATGCAGTTATTGAAATAATGAATAGAGAGTTGTGAGAACGTACC	-	No	103	Heterozygous
	TQ4_e	Chr2	6948297..6948489	Deletion	AATTGAAACAAAAATCCCCAATTCAGAAATAAGAAACCCTAGATCCTCAAATCTCTTCTTCTTTTCTTCTTCGAATTCACTCCTGTATTTTGAAATCAAAGTGAATTGCAAGGCACAAAGTTCATGCTTTAAAGCACTGCAAATGGCGAAGTCATGATTTATATGGCATTTTTCCTGTTTTTGTTTCAATTGC	-	No	193	Heterozygous
	TQ4_e	Chr2	7711343..7711447	Deletion	GTGTATTTAATTTGTTCCTTGAAATAGCTTAATCTATTTTTGACTAAATAAATTGTATATGGACATGTCAAAAGTCAAGTAAGCTATTTCAAGGAACAAATTAAA	-	No	105	Heterozygous
	TQ4_e	Chr3	12879594..12879718	Deletion	TATAATTATATTTTAGCTGTTACAGAATCATTTATTTATTATATTATTTACAACCCGCCATCATTCACTAAATACCTATAAGTGATTATGTAATAAATAAATTATTATGTAACAGCTAAAATATA	-	No	125	Heterozygous
	TQ4_e	Chr3	14396117..14396299	Deletion	ATTTTAAAAGATTTACAAGAGATTTTTAAAGGGTTTAAATGGAGTTTAAAGGATGTACAAGGGTTTTTAAAAGATTTTTGAAAAATTTACAGGAAGACCCTTTAAAAACTCTTGTAAATCTTTTTTAAACCTTTTAAAATCCCTTGTAAATCTTTTAAAATCCTTTTAAAATCCCTTGTAAAT	-	No	183	Heterozygous
	TQ4_e	Chr4	4959178..4959315	Deletion	GATTGAGTATTGATTGATAGATCCCTTCTGGATTAGTTGTTCTTAATGCCTATTGATTTCTGATCAACTGGAATTTGAACCCAGACATTTCCGCGCCCAAAAGGTGTTCGATGAAATGTCTGAACCACTAATTCCAGA	-	No	138	Heterozygous
	TQ4_e	Chr5	12349381..12349518	Deletion	AATCTCTGGAATTAGTGGTTCAGACATTTCATCGAACACCTTTTGGGCGCGGAAATATCTGGGCTCAAATTCCAGTTGATTAGAAAGCAATAGGCATTAAGAACAACTAATCCAGAAGGGATCTATCAACCAATACTC	-	No	138	Heterozygous
	TQ4_e	Chr1	1795119	SNV	C	T	No	1	Homozygous
	TQ4_e	Chr1	2026203	SNV	G	C	No	1	Homozygous
	TQ4_e	Chr1	6817388	SNV	C	T	No	1	Heterozygous
	TQ4_e	Chr1	13416291	SNV	C	G	No	1	Heterozygous
	TQ4_e	Chr1	20032040	SNV	A	G	No	1	Homozygous
	TQ4_e	Chr2	2531698	SNV	C	T	No	1	Heterozygous
	TQ4_e	Chr2	3927878	SNV	T	A	No	1	Heterozygous
	TQ4_e	Chr2	4244842	SNV	C	G	No	1	Homozygous
	TQ4_e	Chr2	5414892	SNV	C	T	No	1	Heterozygous
	TQ4_e	Chr2	16302495	SNV	C	T	No	1	Heterozygous
	TQ4_e	Chr2	16411555	SNV	C	T	No	1	Heterozygous
	TQ4_e	Chr3	4358425	SNV	C	A	No	1	Heterozygous
	TQ4_e	Chr3	15210733	SNV	C	T	No	1	Homozygous
	TQ4_e	Chr4	1733348	SNV	T	A	No	1	Heterozygous
	TQ4_e	Chr4	2961757	SNV	C	T	No	1	Heterozygous
	TQ4_e	Chr4	2961764	SNV	C	T	No	1	Heterozygous
	TQ4_e	Chr4	3061276	SNV	T	C	No	1	Homozygous
	TQ4_e	Chr4	14087859	SNV	C	T	No	1	Homozygous
	TQ4_e	Chr4	14102829	SNV	T	A	No	1	Homozygous
	TQ4_e	Chr5	2976237	SNV	C	G	No	1	Heterozygous
	TQ4_e	Chr5	11167067	SNV	G	A	No	1	Homozygous
	TQ4_e	Chr5	12120760	SNV	G	A	No	1	Homozygous
	TQ4_e	Chr5	12297392	SNV	G	C	No	1	Heterozygous
	TQ4_e	Chr5	13259889	SNV	C	A	No	1	Homozygous
	TQ4_e	Chr5	17690972	SNV	G	A	No	1	Heterozygous
	TQ4_b	Chr1	8909892^8909893	Insertion	-	C	No	1	Heterozygous
	TQ4_v	Chr1	13236792^13236793	Insertion	-	ATATAT	No	6	Heterozygous
	TQ4_v	Chr1	27670194^27670195	Insertion	-	T	No	1	Homozygous
	TQ4_v	Chr2	14679444^14679445	Insertion	-	C	No	1	Homozygous
	TQ4_v	Chr3	10423514^10423515	Insertion	-	T	No	1	Homozygous
	TQ4_v	Chr1	3523143..3523148	Deletion	ATATAT	-	No	6	Heterozygous
	TQ4_v	Chr1	4291..4294	Deletion	ATAT	-	No	4	Heterozygous
	TQ4_v	Chr1	25051598	Deletion	T	-	No	1	Homozygous
	TQ4_v	Chr1	29993786..29993789	Deletion	TATA	-	No	4	Heterozygous
	TQ4_v	Chr1	9341510..9341511	Deletion	TA	-	No	2	Homozygous
	TQ4_v	Chr2	514708..514711	Deletion	ATAT	-	No	4	Heterozygous
	TQ4_v	Chr2	3706213..3706218	Deletion	ATATAT	-	No	6	Heterozygous
	TQ4_v	Chr3	8148257..8148258	Deletion	AT	-	No	2	Heterozygous
	TQ4_v	Chr3	10839488..10839523	Deletion	GGCTGGTGCCGCAGCTGGGGCTGGTGCCGCAGCTGG	-	No	36	Heterozygous
	TQ4_v	Chr3	4848263..4848266	Deletion	ATAT	-	No	4	Homozygous
	TQ4_v	Chr3	19261719	Deletion	G	-	No	1	Heterozygous
	TQ4_v	Chr3	16358478..16358480	Deletion	TGA	-	No	3	Heterozygous
	TQ4_v	Chr4	7842925..7842926	Deletion	AT	-	No	2	Homozygous
	TQ4_v	Chr4	14768620..14768623	Deletion	TATA	-	No	4	Homozygous
	TQ4_v	Chr5	3798421..3798424	Deletion	ATAT	-	No	4	Homozygous
	TQ4_v	Chr5	24449552..24449553	Deletion	AT	-	No	2	Heterozygous
	TQ4_v	Chr5	17435800..17435801	Deletion	TA	-	No	2	Heterozygous
	TQ4_v	Chr5	18579978..18579981	Deletion	ATAT	-	No	4	Homozygous
	TQ4_v	Chr5	192941..192945	Deletion	AAAAA	-	No	5	Homozygous
	TQ4_v	Chr5	17979809..17979812	Deletion	ATAT	-	No	4	Heterozygous
	TQ4_v	Chr5	3690522..3690526	Deletion	AAAAA	-	No	5	Homozygous
	TQ4_v	Chr1	18686838..18686957	Deletion	TAGCTATAAAATTGGTCATATAGCTAAGGATTTGCATTCTCATGATTGAGTTTAGTGTTTATAGACTTTCTTCTATAATGTTACTATATACTAGAATTCAATCATGAGAATGCAAATCCT	-	No	120	Heterozygous
	TQ4_v	Chr3	13188481..13188519	Deletion	TATGAGTCTAGTCTAGTGAATTGGGTTTTTCTTAAACTC	-	No	39	Heterozygous
	TQ4_v	Chr5	14014699..14014887	Deletion	CACTCTCCGCCACGTGGCGTCCAGTTGGCGCTGCAGCGCATCAACCCTAACCTCTCTTATGTGGCCCCTCTAGCCCACATGTAGGTTATTGGTGCGCTTCGCGTTCCTCGAACCCAAGACCTCACCTTTTAACAACTTTCCCACATGACAAGATGTCACCAATTAACGCGCTGCAGCGCTAACTAGACG	-	No	189	Heterozygous
	TQ4_v	Chr5	24189868..24190212	Deletion	CGGATAAGAAAATTGAATATGATATCATTGTGTATTGCTAGACGCCAATATTTCATATATCAAATTGATACATTTATTTTAGTATATTACTATATATGGTTGTCTTTGTGGTTTATATGTTGCATGATGTCTATTTAAACATATATTAGTGGTAAGTAGACCATGCTTTTTGCAAATGTTAAGATATATTATATTGTTATTTACAACATTACCAACAACAAAAAAATATTGTTATTTTCAATGTACCATTGACCAACCATATATAGTAATATACTAAAAATGTATCAATTTGATATCTTAAATATTGGCGTCTAGCAATACACAATGATATCATATTCAATTTTC	-	No	345	Heterozygous
	TQ4_v	Chr1	1795119	SNV	C	T	No	1	Homozygous
	TQ4_v	Chr1	2026203	SNV	G	C	No	1	Heterozygous
	TQ4_v	Chr1	6109887	SNV	C	T	No	1	Heterozygous
	TQ4_v	Chr1	6817388	SNV	C	T	No	1	Homozygous
	TQ4_v	Chr1	13416291	SNV	C	G	No	1	Homozygous
	TQ4_v	Chr1	20032040	SNV	A	G	No	1	Homozygous
	TQ4_v	Chr1	20209162	SNV	C	G	No	1	Homozygous
	TQ4_v	Chr2	2531698	SNV	C	T	No	1	Heterozygous
	TQ4_v	Chr2	4244842	SNV	C	G	No	1	Homozygous
	TQ4_v	Chr3	16358463	SNV	T	C	No	1	Heterozygous
	TQ4_v	Chr3	16358466	SNV	C	C	Yes	1	Heterozygous
	TQ4_v	Chr4	7752440	SNV	G	A	No	1	Heterozygous
	TQ4_v	Chr4	14087859	SNV	C	T	No	1	Heterozygous
	TQ4_v	Chr4	14102829	SNV	T	A	No	1	Homozygous
	TQ4_v	Chr5	3319578	SNV	T	C	No	1	Homozygous
	TQ4_v	Chr5	5508242	SNV	G	A	No	1	Heterozygous
	TQ4_v	Chr5	11097418	SNV	A	G	No	1	Heterozygous
	TQ4_v	Chr5	11167067	SNV	G	A	No	1	Heterozygous
	TQ4_v	Chr5	23534522	SNV	G	C	No	1	Heterozygous
	TQ4_v	Chr1	1795119	SNV	C	T	No	1	Homozygous
	TQ4_b	Chr1	21636038^21636039	Insertion	-	T	No	1	Homozygous
	TQ4_b	Chr2	9922607^9922608	Insertion	-	T	No	1	Homozygous
	TQ4_b	Chr2	12118605^12118606	Insertion	-	ATAT	No	4	Homozygous
	TQ4_b	Chr2	15128419^15128420	Insertion	-	ATATAT	No	6	Heterozygous
	TQ4_b	Chr5	14988299^14988300	Insertion	-	ATAT	No	4	Homozygous
	TQ4_b	Chr1	11766257	Deletion	A	-	No	1	Homozygous
	TQ4_b	Chr1	25051598	Deletion	T	-	No	1	Homozygous
	TQ4_b	Chr1	13088275..13088342	Deletion	AAATGAGTTATGGGTTGACCCAACCCATTTAACAAAATGAGTTGGGTCAACCCATAACTCATTTAACA	-	No	68	Heterozygous
	TQ4_b	Chr1	16275415..16275418	Deletion	AGAG	-	No	4	Heterozygous
	TQ4_b	Chr1	16613391..16613395	Deletion	ACTCA	-	No	5	Heterozygous
	TQ4_b	Chr1	16821093..16821113	Deletion	ATCGAAGAAGAGGAACAAAGA	-	No	21	Heterozygous
	TQ4_b	Chr1	29382361..29382362	Deletion	AT	-	No	2	Homozygous
	TQ4_b	Chr1	32859..32887	Deletion	TTGTTAACGTATCGATTACTGAAAAGATG	-	No	29	Homozygous
	TQ4_b	Chr1	6282885..6282890	Deletion	TTGTTG	-	No	6	Heterozygous
	TQ4_b	Chr1	6653679..6653682	Deletion	ATAT	-	No	4	Heterozygous
	TQ4_b	Chr5	26531839	Deletion	A	-	No	1	Homozygous
	TQ4_b	Chr5	12531352..12531353	Deletion	AT	-	No	2	Heterozygous
	TQ4_b	Chr5	14821249..14821256	Deletion	TATATATA	-	No	8	Homozygous
	TQ4_b	Chr5	16860117..16860120	Deletion	ATAT	-	No	4	Homozygous
	TQ4_b	Chr5	17000051..17000058	Deletion	ACACTTTA	-	No	8	Heterozygous
	TQ4_b	Chr5	18407431..18407434	Deletion	AGAG	-	No	4	Heterozygous
	TQ4_b	Chr5	18633585..18633588	Deletion	ATAT	-	No	4	Homozygous
	TQ4_b	Chr1	15136618..15136728	Deletion	AGTTTAACTAGGAAGCAATACTTTACTTTTCGGGATCTGGTTGAGATTCTAGTTTTATATTCAATCATACACATAACATCTAGTCATATTTAACTCTGAAACGCTAACCTA	-	No	111	Heterozygous
	TQ4_b	Chr1	15179942..15180079	Deletion	GATTGAGTATTGATTGATAGATCCCTTCTGGATTAGTTGTTCTTAATGCCTATTGCTTTCTGATCAACTGGAATTTGAGCCCAGACATTTCCGCGCCCAAAAGGTGTTCGATGAATTGTCTGAACCACTAATTCCAGA	-	No	138	Heterozygous
	TQ4_b	Chr1	18686838..18686957	Deletion	TAGCTATAAAATTGGTCATATAGCTAAGGATTTGCATTCTCATGATTGAGTTTAGTGTTTATAGACTTTCTTCTATAATGTTACTATATACTAGAATTCAATCATGAGAATGCAAATCCT	-	No	120	Heterozygous
	TQ4_b	Chr1	24605408..24605554	Deletion	TGAAAAGTAGTCACTTTTCACTGTTTGATTTGTACACTTAGATCTGTACAACATTTTTAGTGTACAAATGTATATAAAAATACACAACGTACACTTACATCTGTACAATAAAAGTGTTGTACAGATCTAGGTGTACAAATCAAACAG	-	No	147	Heterozygous
	TQ4_b	Chr2	46874..46976	Deletion	TACACATTCCCTTAGAATGCTGAGTACCTCCCCTTTCCCATATGCATGATGCAATGCAAATGCAGTTATTGAAATAATGAATAGAGAGTTGTGAGAACGTACC	-	No	103	Heterozygous
	TQ4_b	Chr2	2378213..2378503	Deletion	TGATCGACACGACTACTCTTGTCGATCGACACCCTCGGGATTCACAGACAGAGGGTTCTGCACAATCTCTTCAGCCCACACCACTTGAGGACCTATGTGATAAGTTCTCTTCTCTTGCTTTACTCTCGATTAATTCTTTAGACAGAAGGACAACAACTCTAGGCTTTGAATCATTGGGGAATTAATCGAAGGTAAAGCAGGAGAAGAGATAGAGGAGAACTTATCACAGAGGGCTTCGAGAGGTGTGGGCTGAAGAGAATGTGCATAATCCTCTGTCTGTGGATTCCGAGG	-	No	291	Heterozygous
	TQ4_b	Chr2	7186969..7186974	Deletion	GAGAGA	-	No	6	Heterozygous
	TQ4_b	Chr3	12570500..12570595	Deletion	AGAGAGACAGAGGCGGAGGGAGACAGAGGCGGCGAGAGACGGAAACAGAGAGAGACGGGGGCGGAGAGAGACGGAGGCGGAGAGAGACGGAGGCGG	-	No	96	Heterozygous
	TQ4_b	Chr4	4959178..4959315	Deletion	GATTGAGTATTGATTGATAGATCCCTTCTGGATTAGTTGTTCTTAATGCCTATTGATTTCTGATCAACTGGAATTTGAACCCAGACATTTCCGCGCCCAAAAGGTGTTCGATGAAATGTCTGAACCACTAATTCCAGA	-	No	138	Heterozygous
	TQ4_b	Chr5	7122595..7122658	Deletion	ATTTAGGAAAAAATTATTTAAGAGGCTTCTGTTTATATGTATAATACGATATTATTTTTTCCTA	-	No	64	Heterozygous
	TQ4_b	Chr5	14014699..14014887	Deletion	CACTCTCCGCCACGTGGCGTCCAGTTGGCGCTGCAGCGCATCAACCCTAACCTCTCTTATGTGGCCCCTCTAGCCCACATGTAGGTTATTGGTGCGCTTCGCGTTCCTCGAACCCAAGACCTCACCTTTTAACAACTTTCCCACATGACAAGATGTCACCAATTAACGCGCTGCAGCGCTAACTAGACG	-	No	189	Heterozygous
	TQ4_b	Chr1	2026203	SNV	G	C	No	1	Homozygous
	TQ4_b	Chr1	6109887	SNV	C	T	No	1	Homozygous
	TQ4_b	Chr1	6817388	SNV	C	T	No	1	Homozygous
	TQ4_b	Chr1	13416291	SNV	C	G	No	1	Homozygous
	TQ4_b	Chr1	20032040	SNV	A	G	No	1	Homozygous
	TQ4_b	Chr1	20209162	SNV	C	G	No	1	Heterozygous
	TQ4_b	Chr2	4244842	SNV	C	G	No	1	Heterozygous
	TQ4_b	Chr2	5414892	SNV	C	T	No	1	Heterozygous
	TQ4_b	Chr2	10012600	SNV	A	C	No	1	Heterozygous
	TQ4_b	Chr3	7409894	SNV	T	A	No	1	Heterozygous
	TQ4_b	Chr3	17102996	SNV	A	T	No	1	Homozygous
	TQ4_b	Chr4	14102829	SNV	T	A	No	1	Homozygous
	TQ4_b	Chr5	11167067	SNV	G	A	No	1	Heterozygous
	TQ4_b	Chr5	12120760	SNV	G	A	No	1	Heterozygous
	TQ4_b	Chr5	14575385	SNV	G	C	No	1	Heterozygous
	TQ4_b	Chr5	14831848	SNV	C	T	No	1	Homozygous
	TQ4_b	Chr5	23854657	SNV	A	G	No	1	Heterozygous
	TQ4_b	Chr5	26289967	SNV	C	T	No	1	Heterozygous
	TQ4_c	Chr1	21424873^21424874	Insertion	-	AT	No	2	Homozygous
	TQ4_c	Chr2	601020^601021	Insertion	-	AT	No	2	Homozygous
	TQ4_c	Chr2	6716533^6716534	Insertion	-	AT	No	2	Heterozygous
	TQ4_c	Chr2	17005251^17005252	Insertion	-	TA	No	2	Homozygous
	TQ4_c	Chr3	8414097^8414098	Insertion	-	ACACACACACACACACACACACACA	No	25	Homozygous
	TQ4_c	Chr3	8414099^8414100	Insertion	-	ACACACACACACACACACACACACACACACACACACACACACACACAC	No	48	Heterozygous
	TQ4_c	Chr3	14225229^14225230	Insertion	-	GA	No	2	Homozygous
	TQ4_c	Chr3	17701567^17701568	Insertion	-	AT	No	2	Heterozygous
	TQ4_c	Chr5	14594615^14594616	Insertion	-	AT	No	2	Homozygous
	TQ4_c	Chr2	17148059^17148060	Insertion	-	ATGCAACCGAAACAGAGTAAGTACATGAAAATACGTACAACTGCATGTGATTTATTGTGAAATTCTATGGGAAAAAATTGAATTGACATATTATGCAAAATGCCCGTATGTTACATAAACTTTTATTTTTGTGTGTGTGACTTAACATGAGTGTATAAATGGAACTTTTTTTGTTTTATTTTGTTTCATATAAGAATTT	No	199	Heterozygous
	TQ4_c	Chr3	8414099^8414100	Insertion	-	ACACACACACACACACACACACACACACACACACACACACACACACACA	No	49	Heterozygous
	TQ4_c	Chr1	6238011	Deletion	T	-	No	1	Homozygous
	TQ4_c	Chr1	23119825	Deletion	A	-	No	1	Homozygous
	TQ4_c	Chr1	27675958..27675959	Deletion	AT	-	No	2	Heterozygous
	TQ4_c	Chr2	3354216..3354233	Deletion	GAACAGCCAACGGGGTAC	-	No	18	Heterozygous
	TQ4_c	Chr2	14954420..14954421	Deletion	TA	-	No	2	Heterozygous
	TQ4_c	Chr3	14194065..14194084	Deletion	GTCGACCAGGGGTTGAAATC	-	No	20	Homozygous
	TQ4_c	Chr3	14204740..14204745	Deletion	AAGAAA	-	No	6	Heterozygous
	TQ4_c	Chr4	867168..867179	Deletion	GCTCCACCACTA	-	No	12	Heterozygous
	TQ4_c	Chr4	18336567..18336572	Deletion	TATATA	-	No	6	Homozygous
	TQ4_c	Chr1	974574..974676	Deletion	ATTTAAAATTATTTTTTTGATATTAAACGTATCCATGAAATATATATATATATATATATGGATACGTTTAATATCAAAAAAATAATTTTAAATTTATCAAGAT	-	No	103	Heterozygous
	TQ4_c	Chr1	24605408..24605554	Deletion	TGAAAAGTAGTCACTTTTCACTGTTTGATTTGTACACTTAGATCTGTACAACATTTTTAGTGTACAAATGTATATAAAAATACACAACGTACACTTACATCTGTACAATAAAAGTGTTGTACAGATCTAGGTGTACAAATCAAACAG	-	No	147	Heterozygous
	TQ4_c	Chr2	25523..25625	Deletion	CCTACACATTCCCTTAGAATGCTGAGTACCTCCCCTTTCCCATATGCATGATACAATGCAAATGCAGTTATTGAAATAATGAATAGGGAGTTGTGAGAACGTA	-	No	103	Heterozygous
	TQ4_c	Chr2	46872..46974	Deletion	CCTACACATTCCCTTAGAATGCTGAGTACCTCCCCTTTCCCATATGCATGATGCAATGCAAATGCAGTTATTGAAATAATGAATAGAGAGTTGTGAGAACGTA	-	No	103	Heterozygous
	TQ4_c	Chr3	20340500..20340607	Deletion	CATCAAAAGAGGTTCCAGTAATCTATCTAGAATCTCTGAATACACAACTAAAGGGAATTCAAATTCTGAAAGGAGACAACTTTCTGAAATATGAATACCCAATAACAT	-	No	108	Heterozygous
	TQ4_c	Chr4	3972364..3972536	Deletion	TTGTTTAAGTTCTTATACGCAATCATACACATGACATAAAGTCATATTCGACTCCAAAACACTAATCAAGCTTCTTCTTGCTTCTCAAAGCTTTGTTAGTTTAGCCGAAGTCCATATGAGTATTTATCTTTGTATCTTCTAACAAGGAAACACCACTTAGGCCTTTAGGATAA	-	No	173	Heterozygous
	TQ4_c	Chr5	3247252..3247389	Deletion	ACAAATTGGAACAGTTTGTGTTTTGTTTTGTGTTTTGTTGGATTCGTTACTCTCCACCGTCGCCGCCATGTACAATTCTCAAACTCTGACTTCTTGGAGGCAATTCTTCCAATTTGTTCCAACATCACAAAACAAAAC	-	No	138	Heterozygous
	TQ4_c	Chr1	1795119	SNV	C	T	No	1	Homozygous
	TQ4_c	Chr1	2026203	SNV	G	C	No	1	Heterozygous
	TQ4_c	Chr1	6817388	SNV	C	T	No	1	Heterozygous
	TQ4_c	Chr1	9466293	SNV	C	G	No	1	Heterozygous
	TQ4_c	Chr1	11892040	SNV	G	G	Yes	1	Heterozygous
	TQ4_c	Chr1	14235134	SNV	C	T	No	1	Homozygous
	TQ4_c	Chr1	15681738	SNV	T	C	No	1	Heterozygous
	TQ4_c	Chr1	20032040	SNV	A	G	No	1	Homozygous
	TQ4_c	Chr1	20209162	SNV	C	G	No	1	Homozygous
	TQ4_c	Chr2	3927878	SNV	T	A	No	1	Heterozygous
	TQ4_c	Chr2	4244842	SNV	C	G	No	1	Heterozygous
	TQ4_c	Chr2	5414892	SNV	C	T	No	1	Heterozygous
	TQ4_c	Chr2	8893459	SNV	C	T	No	1	Homozygous
	TQ4_c	Chr2	16302435	SNV	G	T	No	1	Heterozygous
	TQ4_c	Chr2	18608908	SNV	G	A	No	1	Heterozygous
	TQ4_c	Chr3	7097669	SNV	G	A	No	1	Heterozygous
	TQ4_c	Chr3	7217391	SNV	C	T	No	1	Heterozygous
	TQ4_c	Chr4	3151599	SNV	G	A	No	1	Heterozygous
	TQ4_c	Chr4	3197173	SNV	C	T	No	1	Heterozygous
	TQ4_c	Chr4	14087859	SNV	C	T	No	1	Heterozygous
	TQ4_c	Chr4	14102829	SNV	T	A	No	1	Homozygous
	TQ4_c	Chr4	18517344	SNV	T	A	No	1	Heterozygous
	TQ4_c	Chr5	11167067	SNV	G	A	No	1	Heterozygous
	TQ4_c	Chr5	12120760	SNV	G	A	No	1	Heterozygous
	TQ4_c	Chr5	13259889	SNV	C	A	No	1	Homozygous
	TQ4_c	Chr5	14831848	SNV	C	T	No	1	Heterozygous
