# Supplementary material for: Phenotypic diversification by enhanced genome restructuring after induction of multiple DNA double-strand breaks
Source: Nat Commun. 2018 May 18;9:1995. doi: 10.1038/s41467-018-04256-y (PMC5959919; doi:10.1038/s41467-018-04256-y)
Supplement: Supplementary file 5 — Supplementary Data 2 [file 41467_2018_4256_MOESM5_ESM.xlsx]

## Sheet: yeast
Yeast strains in this study are listed in this table.
organism	strain	description	background
yeast	YPH499	haploid, viablity test, cell fusion	MATa ura3-52 lys2-801 ade2-101 trp1-Δ63 his3-Δ200 leu2-Δ1
yeast	S799	SK1-derived haploid, cell fusion	MATa ura3 lys2 ho::LYS2 leu2Δ arg4-bgl cyh2-z
yeast	YPH501	diploid, viability test	MATa/α ura3-52/ura3-52 lys2-801/lys2-801 ade2-101/ade2-101 trp1-Δ63/trp1-Δ63 his3-Δ200/his3-Δ200 leu2-Δ1/leu2-Δ1
yeast	MJL1720	diploid, homologous recombination assay	MATa/α ura3/ura3 lys2/lys2 ho::LYS2/ho::LYS2 leu2∆/leu2∆ arg4-bgl/arg4-nsp cyh2-z/cyh2-z
yeast	WT14	diploid, fusant(YPH499 and S799)	MATa/a ura3-52/ura3 lys2-801/lys2 ho::LYS2 leu2Δ/LEU2 ade2-101/ADE2 trp1-Δ63/TRP1 his3-Δ200/HIS3 arg4-bgl/ARG4 cyh2-z/CYH2
yeast	1	post-TAQing cell (TAQed strain), morphology-changed	WT14
yeast	73	post-TAQing cell (TAQed strain), morphology-changed	WT14
yeast	76	post-TAQing cell (TAQed strain), morphology-changed	WT14
yeast	81	post-TAQing cell (TAQed strain), morphology-changed	WT14
yeast	83	post-TAQing cell (TAQed strain), morphology-changed	WT14
yeast	84	post-TAQing cell (TAQed strain), morphology-changed	WT14
yeast	97	post-TAQing cell (TAQed strain), morphology-changed	WT14
yeast	101	post-TAQing cell (TAQed strain), morphology-changed	WT14
yeast	106	post-TAQing cell (TAQed strain), morphology-changed	WT14
yeast	107	post-TAQing cell (TAQed strain), morphology-changed	WT14
yeast	113	post-TAQing cell (TAQed strain), morphology-changed	WT14
yeast	117	post-TAQing cell (TAQed strain), morphology-changed	WT14
yeast	119	post-TAQing cell (TAQed strain), morphology-changed	WT14
yeast	TAQed mutant A	post-TAQing cell (TAQed strain), hyper-flocculation	WT14
yeast	TAQed mutant B	post-TAQing cell (TAQed strain), hypo-flocculation	WT14
yeast	W700M2	haploid, xylose-utylizing strain; W303-1B was used as host strain	W303-1B-derived(MATα ade2-1 leu2-3,112 his3-11,15 ura3-1 trp1-1)
yeast	N44D	haploid, thermo-tolerant strain; NBRC1444-derive haploid strain	MATα leu2::Sh ble
yeast	SNT17	non-TAQed fused strain (W700M2 and N44D)	Fusant strain (W700M2 and N44D)
yeast	SNT11-2x40	post-TAQed fused strain (W700M2 and N44D)	Fusant strain (W700M2 and N44D)
yeast	CF1	non-TAQed fused strain (W700M2 and N44D)	Fusant strain (W700M2 and N44D)
yeast	CF2	non-TAQed fused strain (W700M2 and N44D)	Fusant strain (W700M2 and N44D)
yeast	CF3	non-TAQed fused strain (W700M2 and N44D)	Fusant strain (W700M2 and N44D)
yeast	CF4	non-TAQed fused strain (W700M2 and N44D)	Fusant strain (W700M2 and N44D)
yeast	CF5	non-TAQed fused strain (W700M2 and N44D)	Fusant strain (W700M2 and N44D)
yeast	CF6	non-TAQed fused strain (W700M2 and N44D)	Fusant strain (W700M2 and N44D)

## Sheet: plant
	Arabitopsis thaliana strains in this study are listed in this table.
	Name	ID	NCBI accession Name	ploidy	desctiption
	wt(2n)	1406	1406	2n	diploid wt
	wt(4n)	1406P4	1406P4	4n	tetraploid wt
	Taq1+(2n)	TQ2	TQ2	2n	diploid Taq1 induced strain
	Taq1+(4n)	TQ4	TQ4	4n	diploid Taq1 induced strain
	TQ2_a	TQ2_44_13	TQ2_44_13	2n	TAQed mutant
	TQ4_b	TQ4_60_2	TQ4_60_2	4n	TAQed mutant
	TQ4_c	TQ4_79_4	TQ4_79_4	4n	TAQed mutant
	TQ4_d	TQ4_105_25	TQ4_105_25	4n	TAQed mutant
	TQ4_e	TQ4_225_20	TQ4_225_20	4n	TAQed mutant
	TQ4_e_#1	TQ4_225_20_1	TQ4_225_20_1	4n	a progeny strain of TQ4_225_20
	TQ4_e_#2	TQ4_225_20_2	TQ4_225_20_2	4n	a progeny strain of TQ4_225_20
	TQ4_d_#3	TQ4_105_25_3	TQ4_105_25_3	4n	a progeny strain of TQ4_105_20
	TQ4_d_#4	TQ4_105_25_4	TQ4_105_25_4	4n	a progeny strain of TQ4_105_20
	TQ4_d_#5	TQ4_105_25_5	TQ4_105_25_5	4n	a progeny strain of TQ4_105_20
	TQ4_d_#10	TQ4_105_25_10	TQ4_105_25_10	4n	a progeny strain of TQ4_105_20
	TQ2_f	TQ2_36_1	TQ2_36_1	2n	TAQed mutant
	TQ2_g	TQ2_19_4	TQ2_19_4	2n	TAQed mutant
	TQ2_h	TQ2_36_3	TQ2_36_3	2n	TAQed mutant
	TQ2_i	TQ2_36_13	TQ2_36_13	2n	TAQed mutant
	TQ2_j	TQ2_36_5	TQ2_36_5	2n	TAQed mutant
	TQ2_k	TQ2_39_1	TQ2_39_1	2n	TAQed mutant
	TQ2_l	TQ2_41_1	TQ2_41_1	2n	TAQed mutant
	TQ2_m	TQ2_39_2	TQ2_39_2	2n	TAQed mutant
	TQ2_n	TQ2_41_10	TQ2_41_10	2n	TAQed mutant
	TQ2_o	TQ2_43_1	TQ2_43_1	2n	TAQed mutant
	TQ2_p	TQ2_44_8	TQ2_44_8	2n	TAQed mutant
	TQ4_q	TQ4_20_4	TQ4_20_4	4n	TAQed mutant
	TQ4_r	TQ4_79_9	TQ4_79_9	4n	TAQed mutant
	TQ4_s	TQ4_225_10	TQ4_225_10	4n	TAQed mutant
	TQ4_t	TQ4_225_28	TQ4_225_28	4n	TAQed mutant
	TQ4_u	TQ4_225_27	TQ4_225_27	4n	TAQed mutant
	TQ4_v	TQ4_60_1	TQ4_60_1	4n	TAQed mutant
