# Supplementary material for: Phenotypic diversification by enhanced genome restructuring after induction of multiple DNA double-strand breaks
Source: Nat Commun. 2018 May 18;9:1995. doi: 10.1038/s41467-018-04256-y (PMC5959919; doi:10.1038/s41467-018-04256-y)
Supplement: Supplementary file 6 — Supplementary Data 3 [file 41467_2018_4256_MOESM6_ESM.xlsx]

## Sheet: PB_preassembler_statistics
PacBio RSII				YPH499				S799
strain name	YPH499	S799		Polymerase Read Length
SMRT Cells	1 cell	2 cells
preassembler_report	YPH499	S799
Polymerase Read Bases	1445744942	1274523883
Seed Bases	150012001	390044782
Pre-Assembled Yield	0.656848	0.600889
Pre-Assembled Reads Length	15248	11936
Length Cutoff	23197	17554
Pre-Assembled bases	98535080	234373634
Pre-Assembled Reads	6462	19635
Pre-Assembled N50	23288	18187
Details
Pre-Filter	YPH499	S799
Polymerase Read Bases	1577021979	2143364678
Polymerase Reads	150292	300584
Polymerase Read N50	20351	17293
Polymerase Read Length	10493	7130
Polymerase Read Quality	0.594	0.49
Post-Filter
Polymerase Read Bases	1449501272	1279136710
Polymerase Reads	92564	89064
Polymerase Read N50	20955	19409
Polymerase Read Length	15659	14361
Polymerase Read Quality	0.855	0.867		Polymerase Read Quality
Filtered subreads inf.
Mean Subread length	11451	10813
Total Number of Bases	1445744942	1274523883
N50	15644	15247
Number of Reads	126245	117859
Post Assemble
Assembled by Sprai	YPH499	S799
TotalContigsInScaffolds	143	180
TotalBasesInScaffolds	15226472	16046393
MeanContigLength	106479	89147
MinContigLength	12636	13823
MaxContigLength	1541881	1484878
N25ContigBases	954410	944043
N50ContigBases	745680	691340
N75ContigBases	318864	225174
ContigAt10000000	579209	526765

## Sheet: Mapping info
PacBio RSII (mapped by SMRT Analysis)				Illumina MiSeq (300x2 paired end, mapped by BWA)
strain name	YPH499	S799		YPH499	sequence length	#mapped reads	#unmapped reads
Mapped Read	93991	157517		YPH499chr01	231162	197087	450
Mapped Polymerase Read Length	13378	11156		YPH499chr02	806713	677007	1418
Mapped Polymerase Read Length n50	18986	18383		YPH499chr03	318963	272151	553
Mapped Subreads	124482	195747		YPH499chr04	1542009	1252954	2696
Mapped Subread Bases	1246678561	1741889835		YPH499chr05	592393	507332	1101
Mapped Subread Length	10015	8898		YPH499chr06	271576	236662	574
Mapped Subread Accuracy	0.8647	0.864		YPH499chr07	1091628	896323	1860
				YPH499chr08	579247	492802	1096
Mapped Subread Accuracy				YPH499chr09	440721	381387	873
				YPH499chr10	689645	582645	1439
				YPH499chr11	667644	570218	1207
				YPH499chr12	1220221	1623860	3752
				YPH499chr13	913384	762900	1650
				YPH499chr14	811274	683116	1541
				YPH499chr15	1096690	898932	1892
				YPH499chr16	954487	793659	1661
				YPH499chrM	85826	223265	384
					0	0	267500
				S799	sequence length	#mapped reads	#unmapped reads
				S799chr01	225215	503430	969
				S799chr02	818364	1497573	2675
Mapped Polymerase Read Length				S799chr03	272045	573792	1445
				S799chr04	1484921	2398323	4516
				S799chr05	584260	1127044	2190
				S799chr06	305721	674371	1345
				S799chr07	1081167	1918093	3732
				S799chr08	530893	1017861	1900
				S799chr09	451282	918593	1589
				S799chr10	737971	1379312	2588
				S799chr11	691406	1298804	2344
				S799chr12	1115160	2502741	10994
				S799chr13	929719	1666587	3105
				S799chr14	798660	1447356	2884
				S799chr15	1065789	1888367	3819
				S799chr16	944067	1698358	2924
Mapped Subread Length				S799chrM	84569	2092610	3329
					0	0	812544
